# Supplementary material for: Divergent Heat Stress Responses in Bactrocera tryoni and Ceratitis capitata
Source: Insects. 2024 Sep 30;15(10):759. doi: 10.3390/insects15100759 (PMC11508621; doi:10.3390/insects15100759)
Supplement: Supplementary file 1 [file insects-15-00759-s001.zip]

Archive with 1 entries (1 files):
- insects-3139109-supplementary.pdf
